# Supplementary material for: Comparative Analysis of Reconstitution and Solubility of Two Poly-L-Lactic Acid Fillers for Medical Applications
Source: Polymers (Basel). 2025 Jun 27;17(13):1778. doi: 10.3390/polym17131778 (PMC12251569; doi:10.3390/polym17131778)
Supplement: Supplementary file 1 [file polymers-17-01778-s001.zip]

Archive with 1 entries (1 files):
- polymers-3660665-supplementary.pdf
